# Supplementary material for: Heterologous Synthesis of Monacolin J by Reconstructing Its Biosynthetic Gene Cluster in Aspergillus niger
Source: J Fungi (Basel). 2022 Apr 16;8(4):407. doi: 10.3390/jof8040407 (PMC9032219; doi:10.3390/jof8040407)
Supplement: Supplementary file 1 [file jof-08-00407-s001.zip]

Archive with 1 entries (1 files):
- jof-1645485-supplementary.pdf
